# Supplementary material for: A new interpretation of the bee fossil Melitta willardi Cockerell (Hymenoptera, Melittidae) based on geometric morphometrics of the wing
Source: Zookeys. 2014 Mar 14;(389):35–48. doi: 10.3897/zookeys.389.7076 (PMC3974431; doi:10.3897/zookeys.389.7076)
Supplement: XML Treatment for Andrenopteryx [file zookeys.389.7076-treatment1.xml]

<!DOCTYPE tp:taxon-treatment
  PUBLIC "-//TaxonX//DTD Taxonomic Treatment Publishing DTD v0 20100105//EN" "tax-treatment-NSO.dtd">
<tp:taxon-treatment xmlns:tp="http://www.plazi.org/taxpub"><tp:treatment-meta><mixed-citation publication-type="journal"><person-group><name><surname>Dewulf</surname><given-names>Alexandre</given-names></name><name><surname>De Meulemeester</surname><given-names>Thibaut</given-names></name><name><surname>Dehon</surname><given-names>Manuel</given-names></name><name><surname>Engel</surname><given-names>Michael S.</given-names></name><name><surname>Michez</surname><given-names>Denis</given-names></name></person-group><article-title>A new interpretation of the bee fossil <italic>Melitta willardi</italic> Cockerell (Hymenoptera, Melittidae) based on geometric morphometrics of the wing</article-title><source>Zookeys</source><day>14</day><month>3</month><year>2014</year><volume>2014</volume><issue>389</issue><fpage>35</fpage><lpage>48</lpage><pub-id pub-id-type="doi">10.3897/zookeys.389.7076</pub-id></mixed-citation></tp:treatment-meta><tp:nomenclature><label>Genus</label><tp:taxon-name>
                            <tp:taxon-name-part taxon-name-part-type="genus">Andrenopteryx</tp:taxon-name-part>
                            <object-id xmlns:xlink="http://www.w3.org/1999/xlink" content-type="zoobank" xlink:type="simple">http://zoobank.org/2A2AF004-6EEB-47DE-B13F-B91378CF3557</object-id>
                            <object-id xmlns:xlink="http://www.w3.org/1999/xlink" xlink:type="simple">http://species-id.net/wiki/Andrenopteryx</object-id>
                        </tp:taxon-name><tp:taxon-authority>Dewulf &amp; Engel</tp:taxon-authority><tp:taxon-status xmlns:xlink="http://www.w3.org/1999/xlink" xlink:type="simple">gen. n.</tp:taxon-status></tp:nomenclature><tp:treatment-sec sec-type="Type species"><title>Type species.</title><p><italic><tp:taxon-name>Melitta willardi</tp:taxon-name></italic> Cockerell, 1909.</p></tp:treatment-sec><tp:treatment-sec sec-type="Included species"><title>Included species.</title><p>The genus presently includes only the type species, <italic><tp:taxon-name>Andrenopteryx willardi</tp:taxon-name></italic> (Cockerel, 1909), comb. n.</p></tp:treatment-sec><tp:treatment-sec sec-type="Diagnosis"><title>Diagnosis.</title><p>♀: Forewing with three submarginal cells, first submarginal cell largest, second smallest; r-rs long, about as long as anterior border of second submarginal cell; anterior border of second submarginal cell not dramatically shorter than that of third submarginal cell; 1rs-m relatively straight; 2rs-m greatly arched apical in posterior half; 1m-cu entering second submarginal cell near midpoint; 2m-cu entering third marginal cell at apical third of cell length, 2m-cu relatively straight; pterostigma linear, much longer than wide, border inside marginal cell relatively straight; marginal cell with acutely rounded apex, not truncate or appendiculate, apex on costal margin, apical most abscissa Rs relatively straight such that marginal cell apex tapers gradually <!--PageBreak--><!--PageBreak-->in width from 2rs-m to apex. Pilosity well developed; flocculus absent; scopa present on metafemur and metabasitarsus; metabasitarsus more than half as long as metatibia; pretarsal claws with minute inner tooth. ♂: Unknown.</p></tp:treatment-sec><tp:treatment-sec sec-type="Etymology"><title>Etymology.</title><p>The new genus-group name is a combination of <italic><tp:taxon-name>Andrena</tp:taxon-name></italic>, type genus of the subfamily <tp:taxon-name>Andreninae</tp:taxon-name>, and -<italic>pteryx</italic>, meaning “wing”. The name is feminine and refers to the “<italic><tp:taxon-name>Andrena</tp:taxon-name></italic>-like” venation of the wings.</p></tp:treatment-sec></tp:taxon-treatment>
